# Supplementary material for: Exploring the Potential of High-Molar-Activity Samarium-153 for Targeted Radionuclide Therapy with [153Sm]Sm-DOTA-TATE
Source: Pharmaceutics. 2022 Nov 23;14(12):2566. doi: 10.3390/pharmaceutics14122566 (PMC9785812; doi:10.3390/pharmaceutics14122566)
Supplement: Supplementary file 1 [file pharmaceutics-14-02566-s001.zip]

Archive with 1 entries (1 files):
- pharmaceutics-2012258-supplementary.pdf
